# Supplementary material for: Current advisory interventions for grazing ruminant farming cannot close exceedance of modern background sediment loss – Assessment using an instrumented farm platform and modelled scaling out
Source: Environ Sci Policy. 2021 Feb;116:114–27. doi: 10.1016/j.envsci.2020.11.004 (PMC7883306; doi:10.1016/j.envsci.2020.11.004)
Supplement: Supplementary file 1 [file mmc1.zip]

Archive with 1 entries (1 files):
- DataProfile_5111096.xml
