# Supplementary material for: Current advisory interventions for grazing ruminant farming cannot close exceedance of modern background sediment loss – Assessment using an instrumented farm platform and modelled scaling out
Source: Environ Sci Policy. 2021 Feb;116:114–27. doi: 10.1016/j.envsci.2020.11.004 (PMC7883306; doi:10.1016/j.envsci.2020.11.004)
Supplement: Supplementary file 1 [file mmc1.zip › DataProfile_5111096.xml]

<?xml version="1.0" encoding="UTF-8" standalone="no"?><data:data><datasets><author>adrian.collins@rothamsted.ac.uk</author><type>0</type><dataset><value>1</value><reason>Data will be made available on request</reason><comments/></dataset></datasets></data:data>
